# Supplementary material for: Implementation of Disaster Prevention Education and Maternal and Child Health Handbook Guidance for Pregnant Women in Japanese Medical Institutions: A Pilot Study
Source: Nurs Rep. 2026 Feb 18;16(2):71. doi: 10.3390/nursrep16020071 (PMC12943356; doi:10.3390/nursrep16020071)
Supplement: Supplementary file 1 [file nursrep-16-00071-s001.zip]

Archive with 1 entries (1 files):
- nursrep-4090465-supplementary.pdf
